# Supplementary material for: High variation in the gluten composition and grain protein content among synthetic wheat lines
Source: PLoS One. 2025 Oct 10;20(10):e0331619. doi: 10.1371/journal.pone.0331619 (PMC12513617; doi:10.1371/journal.pone.0331619)
Supplement: S2 Table — (XLSX) [file pone.0331619.s002.xlsx]

## Sheet: S2 Table 
S2 Table. Frequency distribution of gliadin and glutenin protein subunits among synthetic wheat lines.
Lines	Genotypes	Genome	No. of gliadin bands			HMW glutenin	total gliadin	Frequency of gliadin bands
			ω	ϒ+ β	α			No.(ω)	Frequency% (ω)	No.(ϒ+ β)	Frequency% (ϒ+ β)	No.(α)	Frequency% (α)
Line_01	T. aestivum ‘Pishgam’	AABBDD	4	5	3	5	12	1	6	5	8	1	2
Line_02	T. aestivum ‘Chinese Spring’	AABBDD	6	8	4	4	18	2	6	6	24	2	38
Line_03	T. durum ‘12595’ × Ae. tauschii '13939'	AABBDD	4	8	3	3	15	3	18	7	28	3	56
Line_04	Ae. crassa B × T. durum '6268'	AABBD1D1XcrXcr	3	6	2	4	11	4	28	8	28	4	4
Line_05	T. durum ‘78’ × Ae. tauschii '1600'	AABBDD	6	5	3	4	14	5	26	9	10
Line_06	T. durum ‘12595’ × Ae. tauschii '299'	AABBDD	4	6	2	4	12	6	12	10	2
Line_07	T. durum '40' × Ae. tauschii '299'	AABBDD	5	8	3	3	16	7	2
Line_08	T. durum '40' × Ae. crassa ‘1873’	AABBD1D1XcrXcr	4	7	2	5	13	8	2
Line_09	T. dicoccum ‘49663’ × Ae. tauschii ‘AE 1211’	AABBDD	4	8	3	3	15
Line_10	T. dicoccum ‘TazeabadAliabad’ × Ae. tauschii '299'	AABBDD	5	10	3	4	18
Line_11	(Ae. ventricosa ‘1496’ × T. durum ‘6268’) × Bahmani	AABBDvDvNvNv	5	8	3	5	16
Line_12	Ae. crassa ‘1873’ × T. durum '40'	AABBD1D1XcrXcr	4	6	3	5	13			Frequency of HMW glutenin bands
Line_13	T. dicoccum ‘Tirgaran’× Ae. tauschii '299'	AABBDD	5	8	4	4	17			No.(HMW)	Frequency% (HMW)
Line_14	T. durum ‘19850’ × Ae. tauschii '299'	AABBDD	4	9	3	4	16			2	2.12766
Line_15	T. dicoccoides 'IG127697' × Ae. tauschii '299'	AABBDD	6	7	2	3	15			3	25.5319
Line_16	T.dicoccoides 'IG12638' × Ae. tauschii '1211'	AABBDD	6	8	2	4	16			4	38.2979
Line_17	T. durum ‘78’ × Ae. tauschii '299'	AABBDD	5	8	3	5	16			5	29.7872
Line_18	T. timopheevii × Ae. tauschii '1603'	AtAtGGDD	8	8	3	3	19			6	6.38298
Line_19	T. timopheevii × Ae. tauschii '143'	AtAtGGDD	3	7	2	3	12
Line_20	T. durum ‘78’ × Ae. tauschii '1211'	AABBDD	4	8	3	4	15
Line_21	T. timopheevii × Ae. Tauschii '191'	AtAtGGDD	5	6	2	4	13
Line_22	T. timopheevii × Ae. tauschii '1602'	AtAtGGDD	5	8	3	4	16
Line_23	T. durum ‘12595’ × Ae. tauschii '13938'	AABBDD	3	9	3	3	15
Line_24	T.dicoccoides 'IG88732' × Ae. tauschii '191'	AABBDD	3	9	2	3	14
Line_25	(T. durum '40' × Ae. tauschii '299') × Pishgam	AABBDD	2	6	2	5	10
Line_26	(T. durum ‘12595’ × Ae. tauschii '299') × Pishgam	AABBDD	1	6	2	5	9
Line_27	(T. durum ‘19850’ ×Ae. crassa ‘1874’) × Bahmani	AABBD1D1XcrXcr	3	8	2	6	13
Line_28	(T. durum × Ae. tauschii '299') × Pishgam	AABBDD	2	6	3	4	11
Line_29	(T. durum ‘78’ × Ae. tauschii '299') × Bahmani	AABBDD	3	7	3	NA	13
Line_30	(Ae. ventricosa ‘1496’ × T. durum ‘6268’) × Bahmani	AABBDvDvNvNv	4	7	3	NA	14
Line_31	(Ae. ventricosa ‘1522’ × T. durum ‘1’) × Pishgam	AABBDvDvNvNv	4	7	2	5	13
Line_32	T. dicoccum ‘49666’ × Ae. tauschii ‘AE 1211’	AABBDD	5	7	3	5	15
Line_33	Ae. crassa B × T. durum '14'	AABBD1D1XcrXcr	4	6	3	4	13
Line_34	T. dicoccum ’Bainjub’ × Ae. tauschii ‘AE 1211’	AABBDD	5	7	3	5	15
Line_35	Ae. ventricosa × T. durum ‘12089’	AABBDvDvNvNv	7	6	3	5	16
Line_36	(Ae. ventricosa ‘1522’ × T. durum ‘8’) × Pishgam	AABBDvDvNvNv	6	7	2	NA	15
Line_37	Ae. ventricosa ‘1522’ × T. durum ‘13’	AABBDvDvNvNv	5	6	3	4	14
Line_38	(T. durum ‘78’ × Ae. tauschii '299') × Bahmani	AABBDD	3	7	3	4	13
Line_39	(Ae. crassa ‘1873’ × T. durum '40') × Pishgam	AABBD1D1XcrXcr	6	9	2	6	17
Line_40	(T. durum ‘10’ × Ae. tauschii '299') × Pishgam	AABBDD	1	7	3	6	11
Line_41	((T. dicoccum 'Javanmard' × T. dicoccoides 'Seysaleh') × Ae. tauschii 'AE 1211') × Pishgam	AABBDD	1	6	2	4	9
Line_42	Ae. crassa S × T. durum '6268'	AABBD1D1XcrXcr	4	7	2	3	13
Line_43	T.dicoccoides 'IG88753' × Ae. tauschii '299'	AABBDD	4	8	3	3	15
Line_44	(T. durum ‘19634’ × Ae. tauschii '36751') × Pishgam	AABBDD	3	5	2	NA	10
Line_60	((T. dicoccum 'Javanmard' × T. dicoccoides 'Seysaleh') × Ae. tauschii 'AE 1211') × T. aestivum 'Pishgam', F2 (J3)	AABBDD	4	8	3	NA	15
Line_61	(T. durum '40' × Ae. tauschii '299') × ‘Pishgam’	AABBDD	5	7	3	NA	15
Line_78	T. dicoccoides 'Seysaleh'	AABB	5	9	2	NA	16
Line_79	T. dicoccum 'Javanmard'	AABB	3	5	2	NA	10
Line_82	T. dicoccoides 'Hawraman' × T. dicoccum 'Qara-Boghreh'	AABB	NA	NA	NA	3	0
Line_86	T. dicoccum 'Qara-Boghreh' × T. dicoccoides 'Seysaleh'	AABB	NA	NA	NA	5	0
Line_87	T. aestivum ‘Baran’	AABBDD	NA	NA	NA	5	0
Line_89	T. aestivum ‘Roshan’	AABBDD	NA	NA	NA	4	0
Line_90	(T. durum '40' × Ae. tauschii '299') × ‘Pishgam’	AABBDD	5	7	3	5	15
Line_92	T. durum 40	AABB	2	6	2	2	10
Line_93	T. durum 87	AABB	NA	NA	NA	3	0
					total	194
