# Supplementary material for: High variation in the gluten composition and grain protein content among synthetic wheat lines
Source: PLoS One. 2025 Oct 10;20(10):e0331619. doi: 10.1371/journal.pone.0331619 (PMC12513617; doi:10.1371/journal.pone.0331619)
Supplement: S4 Table — (XLSX) [file pone.0331619.s004.xlsx]

## Sheet: S4 Table 
S4 Table. Analysis of key flour quality parameters including protein content, wet gluten, moisture, ash, and Zeleny sedimentation values in synthetic wheat lines.
Lines	Genotypes	Genome	protein%	Wet Gluten	Gluten index	Moisture	Ash	Zeleny
Line_01	T. aestivum ‘Pishgam’	AABBDD	11.7	40	46	8.34	2.076	102
Line_02	T. aestivum ‘Chinese Spring’	AABBDD	12.1	35	91	7.73	0.971	95
Line_03	T. durum ‘12595’ × Ae. tauschii '13939'	AABBDD	15.7	35	22	5.35	0.902	122
Line_04	Ae. crassa B × T. durum '6268'	AABBD1D1XcrXcr	12.6	40	25	6.33	1.087	110
Line_05	T. durum ‘78’ × Ae. tauschii '1600'	AABBDD	18	48	36	5.57	1.082	121
Line_06	T. durum ‘12595’ × Ae. tauschii '299'	AABBDD	15.4	46	35	4.72	1.348	123
Line_07	T. durum '40' × Ae. tauschii '299'	AABBDD	17.2	34	33	3.16	1.553	139
Line_08	T. durum '40' × Ae. crassa ‘1873’	AABBD1D1XcrXcr	18.2	54	42	4.13	1.338	131
Line_09	T. dicoccum ‘49663’ × Ae. tauschii ‘AE 1211’	AABBDD	19.3	56	48	4.67	1.284	135
Line_10	T. dicoccum ‘TazeabadAliabad’ × Ae. tauschii '299'	AABBDD	17.9	60	73	4.16	1.277	135
Line_11	(Ae. ventricosa ‘1496’ × T. durum ‘6268’) × Bahmani	AABBDvDvNvNv	20.7	54	62	3.54	2.038	145
Line_12	Ae. crassa ‘1873’ × T. durum '40'	AABBD1D1XcrXcr	20.16	NA	NA	NA	NA	NA
Line_13	T. dicoccum ‘Tirgaran’× Ae. tauschii '299'	AABBDD	18.1	52	85	5.13	1.165	133
Line_14	T. durum ‘19850’ × Ae. tauschii '299'	AABBDD	18.3	61	65	3.76	1.555	144
Line_15	T. dicoccoides 'IG127697' × Ae. tauschii '299'	AABBDD	17.8	57	58	4.74	1.175	123
Line_16	T.dicoccoides 'IG12638' × Ae. tauschii '1211'	AABBDD	19.9	62	51	3.61	1.343	135
Line_17	T. durum ‘78’ × Ae. tauschii '299'	AABBDD	19.4	45	49	3.08	1.757	136
Line_18	T. timopheevii × Ae. tauschii '1603'	AtAtGGDD	18.37	NA	NA	NA	NA	NA
Line_19	T. timopheevii × Ae. tauschii '143'	AtAtGGDD	23.5	76	46	2.98	1.07	149
Line_20	T. durum ‘78’ × Ae. tauschii '1211'	AABBDD	16.7	48	69	5.83	1.023	114
Line_21	T. timopheevii × Ae. Tauschii '191'	AtAtGGDD	22.7	72	24	2.82	1.142	159
Line_22	T. timopheevii × Ae. tauschii '1602'	AtAtGGDD	21.2	68	26	3.68	1.54	137
Line_23	T. durum ‘12595’ × Ae. tauschii '13938'	AABBDD	16	46	18	5.4	0.855	121
Line_24	T.dicoccoides 'IG88732' × Ae. tauschii '191'	AABBDD	20.5	51	75	3.52	1.037	140
Line_25	(T. durum '40' × Ae. tauschii '299') × Pishgam	AABBDD	NA	NA	NA	NA	NA	NA
Line_26	(T. durum ‘12595’ × Ae. tauschii '299') × Pishgam	AABBDD	13	32	89	7.13	1.455	101
Line_27	(T. durum ‘19850’ ×Ae. crassa ‘1874’) × Bahmani	AABBD1D1XcrXcr	16.51	NA	NA	NA	NA	NA
Line_28	(T. durum × Ae. tauschii '299') × Pishgam	AABBDD	13	38	76	6.56	1.495	110
Line_29	(T. durum ‘78’ × Ae. tauschii '299') × Bahmani	AABBDD	NA	NA	NA	NA	NA	NA
Line_30	(Ae. ventricosa ‘1496’ × T. durum ‘6268’) × Bahmani	AABBDvDvNvNv	NA	NA	NA	NA	NA	NA
Line_31	(Ae. ventricosa ‘1522’ × T. durum ‘1’) × Pishgam	AABBDvDvNvNv	17.1	55	56	4.75	1.933	126
Line_32	T. dicoccum ‘49666’ × Ae. tauschii ‘AE 1211’	AABBDD	20.5	63	43	3.71	0.949	141
Line_33	Ae. crassa B × T. durum '14'	AABBD1D1XcrXcr	18.6	56	38	NA	NA	NA
Line_34	T. dicoccum ’Bainjub’ × Ae. tauschii ‘AE 1211’	AABBDD	17.3	55	45	4.7	1.209	133
Line_35	Ae. ventricosa × T. durum ‘12089’	AABBDvDvNvNv	22.5	62	51	2.98	1.701	138
Line_36	(Ae. ventricosa ‘1522’ × T. durum ‘8’) × Pishgam	AABBDvDvNvNv	15.7	48	68	5.07	1.572	125
Line_37	Ae. ventricosa ‘1522’ × T. durum ‘13’	AABBDvDvNvNv	14.09	NA	NA	NA	NA	NA
Line_38	(T. durum ‘78’ × Ae. tauschii '299') × Bahmani	AABBDD	16.8	49	85	5.14	1.493	130
Line_39	(Ae. crassa ‘1873’ × T. durum '40') × Pishgam	AABBD1D1XcrXcr	NA	41	88	NA	NA	NA
Line_40	(T. durum ‘10’ × Ae. tauschii '299') × Pishgam	AABBDD	NA	NA	NA	NA	NA	NA
Line_41	((T. dicoccum 'Javanmard' × T. dicoccoides 'Seysaleh') × Ae. tauschii 'AE 1211') × Pishgam	AABBDD	14.5	NA	NA	6.38	1.237	119
Line_42	Ae. crassa S × T. durum '6268'	AABBD1D1XcrXcr	16.69	NA	NA	NA	NA	NA
Line_43	T.dicoccoides 'IG88753' × Ae. tauschii '299'	AABBDD	NA	NA	NA	NA	NA	NA
Line_44	(T. durum ‘19634’ × Ae. tauschii '36751') × Pishgam	AABBDD	NA	NA	NA	NA	NA	NA
Line_60	((T. dicoccum 'Javanmard' × T. dicoccoides 'Seysaleh') × Ae. tauschii 'AE 1211') × T. aestivum 'Pishgam', F2 (J3)	AABBDD	NA	NA	NA	NA	NA	NA
Line_61	(T. durum '40' × Ae. tauschii '299') × ‘Pishgam’	AABBDD	NA	NA	NA	NA	NA	NA
Line_78	T. dicoccoides 'Seysaleh'	AABB	NA	NA	NA	NA	NA	NA
Line_79	T. dicoccum 'Javanmard'	AABB	NA	NA	NA	NA	NA	NA
Line_82	T. dicoccoides 'Hawraman' × T. dicoccum 'Qara-Boghreh'	AABB	NA	NA	NA	NA	NA	NA
Line_86	T. dicoccum 'Qara-Boghreh' × T. dicoccoides 'Seysaleh'	AABB	NA	NA	NA	NA	NA	NA
Line_87	T. aestivum ‘Baran’	AABBDD	NA	NA	NA	NA	NA	NA
Line_89	T. aestivum ‘Roshan’	AABBDD	NA	NA	NA	NA	NA	NA
Line_90	(T. durum '40' × Ae. tauschii '299') × ‘Pishgam’	AABBDD	12.6	38	89	6.98	0.981	114
Line_92	T. durum 40	AABB	NA	NA	NA	NA	NA	NA
Line_93	T. durum 87	AABB	NA	NA	NA	NA	NA	NA
