# Supplementary material for: High variation in the gluten composition and grain protein content among synthetic wheat lines
Source: PLoS One. 2025 Oct 10;20(10):e0331619. doi: 10.1371/journal.pone.0331619 (PMC12513617; doi:10.1371/journal.pone.0331619)
Supplement: S5 Table — (XLSX) [file pone.0331619.s005.xlsx]

## Sheet: S5 Table 
S5 Table. HMW-glutenin subunits associated with bread-making quality of wheat in synthetic wheat lines.
	Lines	Genotypes	Genome	No. of gliadin bands			HMW glutenin	Loci			protein%	Gluten	Gluten index	Zeleny	Ash
				ω	ϒ+ β	α		Glu-A1	Glu-B1	Glu-D1
1	Line.01	T. aestivum ‘Pishgam’	ABD	4	5	3	5	1	21+19	3+10	11.7	40	46	102	2.076
2	Line.03	T. durum ‘12595’ × Ae. tauschii ‘13939’	ABD	4	8	3	3	2*	7+8	Null	15.7	35	22	122	0.902
3	Line.06	T. durum ‘12595’ × Ae. tauschii ‘299’	ABD	4	6	2	4	2*	6+18	10.5	15.4	46	35	123	1.348
4	Line.07	T. durum ‘40’ × Ae. tauschii ‘299’	ABD	5	8	3	3	1	22	5	17.2	34	33	139	1.553
5	Line.08	T. durum ‘40’ × Ae. crassa ‘1873’	ABD1Xcr	4	7	2	5	Null	21+22	3+5+10.5	18.2	54	42	131	1.338
6	Line.10	T. dicoccum ‘TazeabadAliabad’ × Ae. tauschii ‘299’	ABD	5	10	2	4	2*	13+18	10	17.9	60	73	135	1.277
7	Line.14	T. durum ‘19850’ × Ae. tauschii ‘299’	ABD	4	9	3	4	2*	18	4+10.5	18.3	61	65	144	1.555
8	Line.15	T. dicoccoides ‘IG127697’ × Ae. tauschii ‘299’	ABD	6	7	2	3	2*	15	10.5	17.8	57	58	123	1.175
9	Line.16	T.dicoccoides ‘IG12638’ × Ae. tauschii ‘1211’	ABD	6	8	2	4	2*	6+19	10	19.9	62	51	135	1.343
10	Line.17	T. durum ‘78’ × Ae. tauschii ‘299’	ABD	5	8	3	6	1	14+15	5+10	19.4	45	49	136	1.757
11	Line.19	T. timopheevii × Ae. tauschii ‘143’	AtGD	3	7	2	3	2*	7+8 or 21+8	Null	23.5	76	46	149	1.07
12	Line.20	T. durum ‘78’ × Ae. tauschii ‘1211’	ABD	4	8	3	5	2*	6+15	10.5	16.7	48	69	114	1.023
13	Line.23	T. durum ‘12595’ × Ae. tauschii ‘13938’	ABD	3	9	3	3	1	21+18	Null	16	46	18	121	0.855
14	Line.25	(T. durum '40' × Ae. tauschii '299') × Pishgam	ABD	2	6	2	6	2*	21+17	4+10.5	NA	NA	NA	NA	NA
15	Line.26	(T. durum ‘12595’ × Ae. tauschii ‘299’) × T. aestivum ‘Pishgam’	ABD	1	6	2	6	1	21+15	3+10.5	13	32	89	101	1.455
16	Line.28	(T. durum × Ae. tauschii ‘299’) × T. aestivum ‘Pishgam’	ABD	2	6	3	4	1	21	3+10	13	38	76	110	1.495
17	Line.31	(Ae. ventricosa ‘1522’ × T. durum ‘1’) × T. aestivum ‘Pishgam’	ABDvNv	4	7	2	3	1	13+19	3+4	17.1	55	56	126	1.933
18	Line.32	T. dicoccum ‘49666’ × Ae. tauschii ‘AE 1211’	ABD	5	7	3	5	1	13+16+9	3	20.5	63	43	141	0.949
19	Line.34	T. dicoccum ‘Bainjub’ × Ae. tauschii ‘1211’	ABD	5	7	3	4	1	13+16+9	3	17.3	55	45	133	1.209
20	Line.39	(Ae. crassa ‘1873’ × T. durum ‘40’) × T. aestivum ‘Pishgam’	ABD1Xcr	6	9	2	5	1	13+19+9	3+5	NA	41	88	NA	NA
21	Line.40	(T. durum ‘10’ × Ae. tauschii ‘299’) × T. aestivum ‘Pishgam’	ABD	1	7	3	6	1	21+19	3+5+10.5	NA	NA	NA	NA	NA
22	Line.43	T.dicoccoides ‘IG88753’ × Ae. tauschii ‘299’	ABD	4	8	3	5	2*	Null	5+10/10.5	NA	NA	NA	NA	NA
23	Line.82	T. dicoccoides ‘Hawraman’ × T. dicoccum ‘Qara-Boghreh’	AB	NA	NA	NA	6	*	7+8	Null	NA	NA	NA	NA	NA
24	Line.87	T. aestivum ‘Baran’	ABD	NA	NA	NA	5	1	6+22	5+10.5	NA	NA	NA	NA	NA
25	Line.90	(T. durum ‘40’× Ae. tauschii ‘299’) × T. aestivum ‘Pishgam’	ABD	5	7	3	4	2*	6+22	10.5	12.6	38	89	114	0.981
